# Supplementary material for: Left Prefrontal tDCS during Learning Does Not Enhance Subsequent Verbal Episodic Memory in Young Adults: Results from Two Double-Blind and Sham-Controlled Experiments
Source: Brain Sci. 2023 Jan 31;13(2):241. doi: 10.3390/brainsci13020241 (PMC9954521; doi:10.3390/brainsci13020241)
Supplement: Supplementary file 1 [file brainsci-13-00241-s001.zip]

Archive with 1 entries (1 files):
- brainsci-2124755-supplementary.pdf
